# Supplementary material for: Glycosyltransferase B4GALNT2 as a Predictor of Good Prognosis in Colon Cancer: Lessons from Databases
Source: Int J Mol Sci. 2021 Apr 21;22(9):4331. doi: 10.3390/ijms22094331 (PMC8122605; doi:10.3390/ijms22094331)
Supplement: Supplementary file 1 [file ijms-22-04331-s001.zip]

Archive with 4 entries (2 files):
- ijms-1184321-supplementary/
- ijms-1184321-supplementary/ijms-1184321-supplementary-proof done/
- ijms-1184321-supplementary/ijms-1184321-supplementary-proof done/Supplementary Figures.docx
- ijms-1184321-supplementary/ijms-1184321-supplementary-proof done/Table S1.xlsx
