# Supplementary material for: Glycosyltransferase B4GALNT2 as a Predictor of Good Prognosis in Colon Cancer: Lessons from Databases
Source: Int J Mol Sci. 2021 Apr 21;22(9):4331. doi: 10.3390/ijms22094331 (PMC8122605; doi:10.3390/ijms22094331)
Supplement: Supplementary file 1 [file ijms-22-04331-s001.zip › ijms-1184321-supplementary/ijms-1184321-supplementary-proof done/Table S1.xlsx]

## Sheet: Foglio1
Table S1. Complete list of genes showing significantly different expression in the LBE and HBE cohorts
False discovery rate two-stage linear step-up procedure of Benjamini, Krieger and Yekutieli
Gene symbol	Mean LBE	SD LBE	Mean HBE	SD HBE	HBE/LBE Ratio	Corr P value	q value	Discovery?
B4GALNT2|124872	0	0	366.768	501.066	#DIV/0!	<0.000001	<0.000001	Yes
CLCA1|1179	133.407	374.162	27131.3	70556.4	203.372	0.000274	9.3e-05	Yes
ZG16|653808	20.6668	76.3607	3122.02	6958.78	151.065	2.5e-05	1.1e-05	Yes
ITLN1|55600	91.9246	452.798	5718.99	8689.19	62.2139	<0.000001	<0.000001	Yes
CLCA4|22802	27.8383	74.8293	1427.32	3321.31	51.2719	6.6e-05	2.5e-05	Yes
SPINK4|27290	171.952	608.449	8380.49	18138.6	48.7375	1.9e-05	8e-06	Yes
CA1|759	10.1798	47.4628	468.158	1282.75	45.989	0.000675	0.000211	Yes
MAGEA1|4100	1.58827	12.3378	59.4221	254.947	37.413	0.030459	0.006973	Yes
PYY|5697	2.36833	18.1991	78.587	235.607	33.1825	0.001947	0.000562	Yes
GUCA2B|2981	3.15662	16.8502	101.315	266.008	32.0961	0.000475	0.000152	Yes
ITLN2|142683	5.74424	32.5055	165.831	412.842	28.8691	0.000233	8e-05	Yes
CA4|762	21.4423	80.3551	590.488	1013.87	27.5384	<0.000001	<0.000001	Yes
HSD3B2|3284	1.50369	5.59073	39.3444	107.648	26.1653	0.0009	0.000277	Yes
MS4A12|54860	19.8146	86.1207	498.145	835.67	25.1403	<0.000001	<0.000001	Yes
BEST2|54831	7.0193	46.0114	165.951	192.553	23.6421	<0.000001	<0.000001	Yes
HEPACAM2|253012	55.2135	198.634	1302.43	1854.72	23.5889	<0.000001	<0.000001	Yes
TMIGD1|388364	3.45392	14.2716	79.3561	179.755	22.9757	7.3e-05	2.7e-05	Yes
RPS26P11|441502	74.6142	309.47	1471.25	1991.66	19.7181	<0.000001	<0.000001	Yes
FAM5C (BRINP3)	2.33015	9.49025	38.818	103.59	16.659	0.000769	0.000239	Yes
CLDN8|9073	4.22719	25.9991	68.8281	293.607	16.2822	0.03436	0.007827	Yes
B3GNT6|192134	77.411	610.584	1114.14	1514.24	14.3925	<0.000001	<0.000001	Yes
KIF19|124602	13.84	22.0645	185.731	471.688	13.4199	0.000514	0.000163	Yes
CSAG2|728461	3.43738	17.8448	45.5534	171.588	13.2524	0.017658	0.004285	Yes
FCGBP|8857	5679.47	36471.2	73749.5	85520.4	12.9853	<0.000001	<0.000001	Yes
FAM177B|400823	6.3655	42.5902	82.0267	125.067	12.8861	<0.000001	<0.000001	Yes
CDKN2BAS|100048912	4.48776	7.65169	56.0033	78.7934	12.4791	<0.000001	<0.000001	Yes
REG1B|5968	217.662	834.856	2400.66	6387.43	11.0293	0.001214	0.000361	Yes
IGJ|3512	1380.82	2590.55	15224.5	19291.6	11.0257	<0.000001	<0.000001	Yes
FER1L6|654463	20.8536	58.4178	227.245	284.993	10.8972	<0.000001	<0.000001	Yes
LEFTY2|7044	51.8983	164.916	563.716	1287.11	10.862	0.000178	6.2e-05	Yes
FUT5|2527	30.1463	124.672	325.808	382.068	10.8075	<0.000001	<0.000001	Yes
MUC2|4583	5932.65	18245.1	61677	81704.3	10.3962	<0.000001	<0.000001	Yes
PPIAL4B|653505	12.0831	52.9819	122.948	142.734	10.1751	<0.000001	<0.000001	Yes
TPI1P3|728402	36.4362	155.263	364.077	432.652	9.99219	<0.000001	<0.000001	Yes
RPL21|6144	334.013	1627.63	3304.57	4212.21	9.89353	<0.000001	<0.000001	Yes
LRRC26|389816	63.8495	242.245	609.448	942.075	9.54507	<0.000001	<0.000001	Yes
MORF4|10934	12.4832	47.4877	118.442	140.507	9.48812	<0.000001	<0.000001	Yes
GALNT8|26290	57.504	175.586	544.555	833.123	9.46986	<0.000001	<0.000001	Yes
CD177|57126	87.1523	370.495	821.974	2560.34	9.43147	0.006474	0.00171	Yes
ATOH1|474	45.8625	112.834	423.643	518.875	9.23723	<0.000001	<0.000001	Yes
L1TD1|54596	197.117	324.992	1793.08	3164.72	9.09652	2e-06	1e-06	Yes
CHGA|1113	54.7057	327.908	480.831	827.262	8.78942	6e-06	3e-06	Yes
AQP8|343	49.1495	257.809	429.708	824.805	8.74288	3.1e-05	1.2e-05	Yes
GUCA2A|2980	61.4686	71.631	534.18	948.3	8.6903	3e-06	1e-06	Yes
CWH43|80157	13.7828	31.5724	118.158	143.118	8.57291	<0.000001	<0.000001	Yes
TUBA4B|80086	8.3809	34.9018	71.4278	89.0361	8.52269	<0.000001	<0.000001	Yes
CEACAM3|1084	7.35228	17.7741	59.4096	87.2507	8.08044	<0.000001	<0.000001	Yes
PPIAL4G|644591	75.792	236.433	612.284	702.035	8.07848	<0.000001	<0.000001	Yes
PCSK1|5122	233.49	670.663	1866.77	4343.46	7.99509	0.000403	0.000131	Yes
SLC6A19|340024	11.6017	61.8076	92.5907	291.042	7.98082	0.008671	0.002243	Yes
CAPN9|10753	59.064	208.08	470.235	474.699	7.96144	<0.000001	<0.000001	Yes
TPSG1|25823	36.8588	178.721	291.784	328.875	7.91628	<0.000001	<0.000001	Yes
SLC28A2|9153	23.2519	85.4685	183.974	321.856	7.9122	6e-06	3e-06	Yes
RPSAP9|653162	453.559	1770.14	3474.48	4318.06	7.66048	<0.000001	<0.000001	Yes
REG4|83998	3984.33	12002.1	30497.4	44868.7	7.65432	<0.000001	<0.000001	Yes
RHBDL3|162494	8.87806	30.8807	67.875	152.404	7.64525	0.0003	0.0001	Yes
RPL13AP20|387841	400.078	1459.02	3003.24	3869.07	7.50664	<0.000001	<0.000001	Yes
VSIG2|23584	157.76	393.969	1159.81	1091.09	7.35175	<0.000001	<0.000001	Yes
CTAGE6|340307	11.9504	18.0086	86.0976	104.617	7.20461	<0.000001	<0.000001	Yes
MAGEA2|4101	55.9052	282.769	401.368	1349.2	7.17944	0.016171	0.003952	Yes
TUBB4Q|56604	6.72286	26.1463	48.1444	54.1307	7.16129	<0.000001	<0.000001	Yes
POTEE|445582	126.995	530.378	886.327	1300.4	6.97924	<0.000001	<0.000001	Yes
CA2|760	351.343	551.897	2442.93	2562.86	6.95312	<0.000001	<0.000001	Yes
CCDC60|160777	7.64843	38.855	51.9952	115.572	6.79815	0.000525	0.000166	Yes
CEACAM7|1087	1026.16	2118.57	6862.48	8733.9	6.68754	<0.000001	<0.000001	Yes
RETNLB|84666	112.667	516.044	753.309	1621.51	6.68613	0.000343	0.000112	Yes
ALDH1A2|8854	29.3411	109.318	192.91	440.598	6.57475	0.00059	0.000186	Yes
DHRS9|10170	106.011	270.637	681.908	1006.56	6.43242	<0.000001	<0.000001	Yes
CTSE|1510	371.212	1016.51	2384.22	4582.73	6.4228	4.9e-05	1.9e-05	Yes
C6orf105|84830	86.3917	175.609	548.45	573.691	6.34841	<0.000001	<0.000001	Yes
GIF|2694	19.2689	36.2409	122.058	269.553	6.33444	0.000328	0.000108	Yes
C20orf56|140828	346.436	619.642	2187.97	3676.36	6.31565	3e-06	2e-06	Yes
B3GNT7|93010	256.179	310.827	1606.26	2907.48	6.27005	1.3e-05	6e-06	Yes
CACNA2D2|9254	46.3432	71.6564	290.002	788.68	6.2577	0.003232	0.000895	Yes
UGT2B15|7366	135.486	690.584	844.422	1052.97	6.23254	<0.000001	<0.000001	Yes
C14orf19|280655	10.8426	18.3724	67.0325	81.0587	6.18234	<0.000001	<0.000001	Yes
ANO7|50636	62.4472	307.459	384.992	543.97	6.16507	1e-06	<0.000001	Yes
SPDYE2|441273	11.7496	53.8458	71.4275	109.621	6.07914	5e-06	2e-06	Yes
SCNN1B|6338	52.7579	73.3091	320.163	828.896	6.06854	0.002143	0.000615	Yes
DHRS4L1|728635	16.8586	30.6216	102.061	113.059	6.05393	<0.000001	<0.000001	Yes
TBC1D3H|729877	21.1795	51.9151	126.264	161.252	5.96162	<0.000001	<0.000001	Yes
REP15|387849	70.7536	377.111	412.43	610.814	5.82909	8e-06	3e-06	Yes
EDARADD|128178	120.928	345.151	700.269	794.14	5.79081	<0.000001	<0.000001	Yes
NCRNA00182|100302692	184.329	659.864	1061.64	1332.22	5.75951	<0.000001	<0.000001	Yes
ZNF90|7643	372.037	858.404	2129.71	2714.4	5.72446	<0.000001	<0.000001	Yes
CBFA2T3|863	64.0251	171.851	362.59	425.893	5.66325	<0.000001	<0.000001	Yes
RGPD5|84220	78.8842	185.065	445.738	500.402	5.65054	<0.000001	<0.000001	Yes
SLC4A4|8671	98.4655	315.088	548.943	657.796	5.57498	<0.000001	<0.000001	Yes
SLC26A3|1811	1159.77	2526.09	6412.7	9739.33	5.52927	<0.000001	<0.000001	Yes
KCNA6|3742	19.6746	54.1902	108.709	233.166	5.52537	0.000385	0.000125	Yes
FOLR1|2348	54.8162	92.0206	298.6	1052.85	5.44728	0.026267	0.006115	Yes
PGAM4|441531	153.597	447.295	834.75	910.243	5.43467	<0.000001	<0.000001	Yes
ST6GALNAC1|55808	1133.17	1374.85	6133.17	4622.88	5.41238	<0.000001	<0.000001	Yes
IGFALS|3483	23.0439	140.26	123.443	251.854	5.35687	0.000938	0.000287	Yes
POM121L10P|646074	9.30635	21.4296	49.5003	150.369	5.31898	0.010142	0.002604	Yes
KLK12|43849	46.9177	103.89	248.929	471.77	5.30566	7.3e-05	2.7e-05	Yes
FLJ39739|388685	15.8724	51.6083	83.7932	100.71	5.27918	<0.000001	<0.000001	Yes
TCN1|6947	249.618	882.209	1309.07	2722.26	5.2443	0.000424	0.000136	Yes
MUC4|4585	1023.87	2379.31	5351.12	4933.02	5.22635	<0.000001	<0.000001	Yes
TMEM61|199964	16.2493	22.5582	84.4538	87.4787	5.19739	<0.000001	<0.000001	Yes
SLC18A1|6570	24.3748	87.4456	126.283	277.163	5.1809	0.000856	0.000265	Yes
TBC1D3G|654341	21.3606	45.923	110.221	139.212	5.16	<0.000001	<0.000001	Yes
ANXA2P3|305	20.583	49.7865	106.066	136.362	5.1531	<0.000001	<0.000001	Yes
WFDC2|10406	474.577	685.177	2432.93	4311.71	5.12651	2.2e-05	9e-06	Yes
NEURL|9148	93.0106	267.206	472.245	512.858	5.07733	<0.000001	<0.000001	Yes
SPDEF|25803	222.708	600.292	1121.41	1038.35	5.03534	<0.000001	<0.000001	Yes
SLITRK6|84189	125.849	354.324	632.234	1127.38	5.02374	5e-05	1.9e-05	Yes
NKX2-1|7080	10.7117	60.0238	52.8078	164.989	4.92993	0.020563	0.004912	Yes
HIST2H2AC|8338	13.9706	27.5105	67.5514	102.808	4.83524	2e-06	<0.000001	Yes
CHST5|23563	193.723	435.047	929.939	1085.5	4.80035	<0.000001	<0.000001	Yes
DUOX2|50506	1092.37	2692.37	5228.46	6239.5	4.78635	<0.000001	<0.000001	Yes
CHST4|10164	35.2488	87.7354	168.43	291.147	4.77831	3.6e-05	1.4e-05	Yes
RPL36A|6173	310.699	458.488	1473.91	1705.74	4.74385	<0.000001	<0.000001	Yes
TUBB8|347688	10.7435	26.284	50.9481	51.9379	4.74223	<0.000001	<0.000001	Yes
PLAC8|51316	311.32	459.008	1471.19	1191.09	4.72567	<0.000001	<0.000001	Yes
MB|4151	29.0429	74.5148	136.916	127.56	4.71428	<0.000001	<0.000001	Yes
REG1A|5967	3874.75	14384.6	18027.3	47124.9	4.65251	0.00591	0.001579	Yes
NBPF16|728936	107.688	296.299	500.459	564.249	4.64731	<0.000001	<0.000001	Yes
GPR120|338557	68.2195	110.802	316.942	312.014	4.64592	<0.000001	<0.000001	Yes
ADH1C|126	276.118	744.591	1281.19	1226.73	4.64003	<0.000001	<0.000001	Yes
TPSD1|23430	13.8597	48.2006	63.9199	169.223	4.61193	0.006341	0.001678	Yes
GPR89B|51463	36.4843	67.0208	167.099	177.485	4.58003	<0.000001	<0.000001	Yes
ZBTB7C|201501	181.439	234.855	828.746	562.301	4.56763	<0.000001	<0.000001	Yes
DUOXA2|405753	296.64	1016.76	1354.86	2180.36	4.56736	3.2e-05	1.3e-05	Yes
RPS10P7|376693	96.3133	175.352	436.963	535.799	4.53689	<0.000001	<0.000001	Yes
SLC22A20|440044	14.1706	42.3994	64.0155	192.73	4.5175	0.015332	0.003788	Yes
PTGER2|5732	59.4935	61.1728	268.662	235.485	4.51582	<0.000001	<0.000001	Yes
PADI2|11240	516.03	663.406	2319.59	2092.56	4.49506	<0.000001	<0.000001	Yes
RASD1|51655	143.298	257.526	643.969	1014.71	4.49392	7e-06	3e-06	Yes
TRIM40|135644	12.7569	14.2509	56.1113	58.7647	4.39852	<0.000001	<0.000001	Yes
FZD9|8326	11.0191	14.4095	48.1993	124.591	4.37415	0.004721	0.001287	Yes
NAIP|4671	49.8445	119.365	217.936	268.118	4.37231	<0.000001	<0.000001	Yes
PTGDR|5729	29.5159	112.679	128.572	297.85	4.35603	0.002804	0.000788	Yes
FABP2|2169	72.6167	130.232	315.841	337.83	4.34943	<0.000001	<0.000001	Yes
C1orf125|126859	18.0329	33.3749	77.7606	99.7651	4.31215	<0.000001	<0.000001	Yes
GPT|2875	90.7102	227.471	390.825	493.725	4.3085	<0.000001	<0.000001	Yes
UGT1A8|54576	23.9269	47.7412	102.996	101.182	4.30461	<0.000001	<0.000001	Yes
RRN3P2|653390	21.5835	26.7771	91.4586	98.6517	4.23743	<0.000001	<0.000001	Yes
FLJ45445|399844	192.529	539.894	809.642	1116.09	4.20529	3e-06	1e-06	Yes
GPC3|2719	48.5509	47.5415	202.469	466.08	4.17025	0.001757	0.00051	Yes
TBC1D3C|414060	31.2439	56.3366	129.983	148.112	4.16028	<0.000001	<0.000001	Yes
DNASE1L3|1776	24.9049	64.4719	103.482	106.036	4.15508	<0.000001	<0.000001	Yes
TNFRSF17|608	12.9101	19.6597	53.4141	57.3167	4.13738	<0.000001	<0.000001	Yes
ST3GAL4|6484	457.514	656.582	1851.92	1983.38	4.04779	<0.000001	<0.000001	Yes
TRPA1|8989	91.6095	265.809	367.514	413.073	4.01174	<0.000001	<0.000001	Yes
C11orf92|399948	106.927	342.796	427.345	820.167	3.9966	0.000601	0.000188	Yes
B3GALT5|10317	63.13	125.151	252.108	329.944	3.99348	<0.000001	<0.000001	Yes
TOX|9760	103.327	122.221	411.374	357.847	3.98126	<0.000001	<0.000001	Yes
C16orf54|283897	33.187	34.9751	132.094	312.145	3.98029	0.002622	0.000741	Yes
ZNF322B|387328	31.9656	45.084	125.906	128.834	3.93881	<0.000001	<0.000001	Yes
SPDYE8P|389517	20.3512	25.4009	79.677	103.471	3.91509	<0.000001	<0.000001	Yes
FAM55A|120400	131.631	247.556	514.792	395.521	3.91086	<0.000001	<0.000001	Yes
PHGR1|644844	1306.13	1015.9	5093.74	4500.15	3.89986	<0.000001	<0.000001	Yes
TFF1|7031	1258.02	2684.46	4896.41	7921.97	3.89216	3.9e-05	1.5e-05	Yes
FAM55B|120406	28.4411	52.2023	109.9	129.675	3.86413	<0.000001	<0.000001	Yes
NBPF10|100132406	388.152	780.985	1488.02	1701.47	3.83359	<0.000001	<0.000001	Yes
ANPEP|290	981.153	2327.17	3747.2	9367.41	3.81918	0.006027	0.001604	Yes
BCAS1|8537	395.004	555.511	1508.46	1237.31	3.81884	<0.000001	<0.000001	Yes
SLC37A2|219855	141.648	150.026	538.911	1060.18	3.80458	0.000411	0.000133	Yes
GOLGA6L5|374650	25.1998	37.5196	95.8421	123.554	3.80329	<0.000001	<0.000001	Yes
RASD2|23551	100.986	85.252	383.652	436.104	3.79906	<0.000001	<0.000001	Yes
BEST4|266675	13.9561	16.3461	52.7325	119.753	3.77845	0.002047	0.000588	Yes
RPL39|6170	1622.6	2769.87	6086.21	7442.23	3.7509	<0.000001	<0.000001	Yes
GFI1|2672	41.5858	52.2569	155.726	123.3	3.7447	<0.000001	<0.000001	Yes
PPIAL4C|653598	71.8174	96.759	268.119	266.789	3.73334	<0.000001	<0.000001	Yes
FAM23A|653567	103.259	129.54	385.433	350.575	3.73268	<0.000001	<0.000001	Yes
AGAP7|653268	39.5603	115.97	147.159	172.84	3.71986	1e-06	<0.000001	Yes
FKBP9L|360132	134.496	253.525	488.622	473.553	3.63297	<0.000001	<0.000001	Yes
KLK11|11012	127.162	271.961	460.816	617.749	3.62386	3e-06	2e-06	Yes
CTAGE4|100128553	85.9224	76.4051	308.768	347.01	3.59357	<0.000001	<0.000001	Yes
KLF4|9314	796.61	536.288	2858.96	1688.59	3.58891	<0.000001	<0.000001	Yes
DUOX1|53905	41.7045	53.7838	149.073	155.594	3.57451	<0.000001	<0.000001	Yes
PADI3|51702	50.1965	188.335	178.771	564.084	3.56143	0.037093	0.008422	Yes
CCL28|56477	82.8634	89.1988	292.643	207.552	3.53164	<0.000001	<0.000001	Yes
GCSH|2653	61.2187	137.952	215.935	233.472	3.52728	<0.000001	<0.000001	Yes
LOC646627|646627	136.872	488.226	482.772	485.63	3.52718	2e-06	1e-06	Yes
LOC100133331|100133331	197.277	420.461	694.481	862.803	3.52033	1e-06	<0.000001	Yes
TFF2|7032	105.178	470.738	366.039	1126.8	3.4802	0.039776	0.008972	Yes
SCARA5|286133	33.6021	56.5542	116.646	129.934	3.47139	<0.000001	<0.000001	Yes
psiTPTE22|387590	40.9193	128.636	141.961	410.351	3.4693	0.023795	0.005587	Yes
ALDH1L1|10840	216.544	611.693	751.02	856.301	3.46821	2e-06	<0.000001	Yes
PABPC3|5042	761.399	847.188	2631.48	2603.4	3.45611	<0.000001	<0.000001	Yes
UGT1A10|54575	142.88	244.11	492.177	432.031	3.44468	<0.000001	<0.000001	Yes
PIGR|5284	28837.6	46381.1	98523.8	74558.4	3.41651	<0.000001	<0.000001	Yes
LOC100190938|100190938	39.1121	80.2751	133.382	141.405	3.41024	<0.000001	<0.000001	Yes
MOGAT2|80168	62.4082	110.33	212.493	146.625	3.40488	<0.000001	<0.000001	Yes
GGT3P|2679	24.1405	29.2257	81.8649	118.871	3.39118	8e-06	4e-06	Yes
PMS2L2|5380	60.9046	64.5603	205.935	200.978	3.38128	<0.000001	<0.000001	Yes
DRP2|1821	24.382	43.8101	82.1808	109.078	3.37055	4e-06	2e-06	Yes
LOC100132287|100132287	417.012	872.749	1404.33	1746.63	3.3676	2e-06	1e-06	Yes
AQP3|360	492.875	1904.07	1658.05	2365.74	3.36404	0.000264	9e-05	Yes
MMP28|79148	101.501	158.278	341.416	345.406	3.36367	<0.000001	<0.000001	Yes
IL1R2|7850	137.355	310.709	460.976	604.356	3.3561	7e-06	3e-06	Yes
SHISA3|152573	17.3887	21.0399	58.354	172.454	3.35586	0.024653	0.005779	Yes
ATP5EP2|432369	149.316	415.801	499.294	648.179	3.34388	1.8e-05	8e-06	Yes
JSRP1|126306	38.3555	60.633	128.027	230.464	3.33791	0.000347	0.000113	Yes
KLHL32|114792	27.933	27.9796	92.8872	124.473	3.32535	2e-06	<0.000001	Yes
DEFA5|1670	342.644	1307.68	1114.25	3413.54	3.25192	0.042163	0.009448	Yes
C2orf82|389084	39.3952	133.257	128.101	245.9	3.25169	0.002452	0.000699	Yes
C2CD4B|388125	82.1827	113.394	265.65	411.446	3.23244	4.6e-05	1.8e-05	Yes
GPR89C|728932	102.604	160.958	331.287	349.502	3.2288	<0.000001	<0.000001	Yes
CLC|1178	17.4578	50.7593	56.0875	83.1041	3.21275	0.000173	6.1e-05	Yes
DMRT2|10655	31.3598	42.1123	100.65	161.944	3.20954	8e-05	2.9e-05	Yes
SULT1A2|6799	24.2826	39.0102	77.6684	99.8787	3.19852	3e-06	1e-06	Yes
NBPF14|25832	247.117	405.295	789.169	836.631	3.1935	<0.000001	<0.000001	Yes
FAM55D|54827	309.971	648.669	987.162	939.133	3.18469	<0.000001	<0.000001	Yes
KLK1|3816	347.863	484.487	1106.72	1114.85	3.18147	<0.000001	<0.000001	Yes
HSPA2|3306	377.099	1004.49	1196.58	2146.37	3.17313	0.000964	0.000294	Yes
RAB26|25837	49.3996	243.981	155.55	207.047	3.14882	0.001464	0.00043	Yes
SLAIN1|122060	35.317	54.8806	110.238	130.279	3.1214	<0.000001	<0.000001	Yes
LOC154761|154761	36.5554	87.9775	113.407	132.968	3.10233	6e-06	3e-06	Yes
AKR1B10|57016	180.899	313.535	559.538	569.02	3.09309	<0.000001	<0.000001	Yes
DMBT1|1755	3079.24	7156.81	9503	12592.6	3.08615	2.8e-05	1.1e-05	Yes
BMP3|651	24.1049	52.2859	74.2041	112.357	3.07838	0.000133	4.7e-05	Yes
FAM95B1|100133036	21.4833	24.265	65.6889	163.817	3.05768	0.009918	0.002556	Yes
GDPD2|54857	24.1446	60.4693	73.5606	75.9062	3.04667	1e-06	<0.000001	Yes
ASRGL1|80150	230.275	196.197	698.116	633.109	3.03166	<0.000001	<0.000001	Yes
FAM35B2|439965	60.2513	49.0176	182.173	156.731	3.02355	<0.000001	<0.000001	Yes
RPL9|6133	1831.07	1990.74	5515.19	5296.84	3.012	<0.000001	<0.000001	Yes
HYAL1|3373	164.411	362.612	493.868	582.564	3.00387	6e-06	3e-06	Yes
AGAP8|728404	57.9833	113.912	173.377	183.08	2.99013	<0.000001	<0.000001	Yes
APOBEC3A|200315	30.8079	69.6256	92.0474	101.438	2.98779	3e-06	1e-06	Yes
RPL13AP6|644511	196.899	1131.66	587.661	1277.44	2.98458	0.027498	0.006369	Yes
NPW|283869	17.9683	49.3242	53.5002	80.1526	2.97748	0.000276	9.3e-05	Yes
KIAA1324|57535	1658.77	2330.11	4930.84	4768.76	2.97259	<0.000001	<0.000001	Yes
FTHL3|2498	575.228	1097.83	1704.82	1934.61	2.96372	2e-06	<0.000001	Yes
PKIB|5570	114.906	210.056	339.59	468.262	2.95537	3.4e-05	1.4e-05	Yes
SFTPA2|729238	19.9287	33.49	58.8487	80.382	2.95296	2.2e-05	9e-06	Yes
HLA-G|3135	310.784	758.919	914.949	1349.52	2.94401	0.000208	7.2e-05	Yes
ATP2A3|489	1408.14	1202	4132.48	2602.04	2.93471	<0.000001	<0.000001	Yes
RPS26|6231	1120.77	845.868	3274.3	3720.36	2.92147	<0.000001	<0.000001	Yes
HAVCR1|26762	34.6649	93.713	101	220.397	2.9136	0.00793	0.002083	Yes
SMAD9|4093	46.7781	56.0971	135.158	156.369	2.88934	<0.000001	<0.000001	Yes
GRIN1|2902	23.7632	58.2215	68.0684	79.6724	2.86444	2.3e-05	1e-05	Yes
LOC595101|595101	132.926	121.514	379.629	364.166	2.85595	<0.000001	<0.000001	Yes
AMN|81693	361.345	394.893	1031.53	1018.29	2.8547	<0.000001	<0.000001	Yes
AGAP11|119385	24.8668	86.322	70.9449	81.4453	2.853	0.000221	7.6e-05	Yes
TFF3|7033	11215.6	12033.9	31699.1	30986.8	2.82634	<0.000001	<0.000001	Yes
SDK2|54549	39.6012	78.1653	111.827	159.299	2.82383	0.000108	3.9e-05	Yes
BMPR1B|658	20.2741	35.7977	56.8715	134.356	2.80513	0.011316	0.002884	Yes
CHST6|4166	45.3081	71.6712	126.826	301.013	2.79919	0.011263	0.002876	Yes
CCL24|6369	152.618	195.387	427.062	546.502	2.79824	8e-06	4e-06	Yes
SCG5|6447	70.9033	60.6758	198.181	255.681	2.79509	5e-06	2e-06	Yes
CTCFL|140690	31.8059	39.4979	88.8897	101.732	2.79475	<0.000001	<0.000001	Yes
EYA2|2139	42.014	68.9379	116.97	162.001	2.78406	5.5e-05	2.1e-05	Yes
LCA5L|150082	27.653	17.905	76.9738	81.0785	2.78356	<0.000001	<0.000001	Yes
TRIM16L|147166	108.234	115.808	299.673	243.104	2.76876	<0.000001	<0.000001	Yes
ITM2C|81618	5755.95	4420.45	15895.3	9761.89	2.76155	<0.000001	<0.000001	Yes
FFAR2|2867	27.1983	87.4315	75.046	127.445	2.75922	0.003073	0.000858	Yes
AGAP5|729092	49.8579	90.1284	137	135.361	2.74781	<0.000001	<0.000001	Yes
SLC9A2|6549	277.771	352.63	762.445	549.3	2.74487	<0.000001	<0.000001	Yes
RPL23P8|222901	172.151	186.362	471.101	452.372	2.73655	<0.000001	<0.000001	Yes
RPL7|6129	2695.8	2975.59	7373.71	7302.7	2.73525	<0.000001	<0.000001	Yes
FRZB|2487	230.125	226.743	629.087	790.27	2.73368	5e-06	2e-06	Yes
CEACAM8|1088	16.7567	54.9285	45.7641	67.2375	2.73108	0.001314	0.000388	Yes
RUNDC2C|440352	26.412	28.7068	71.988	85.7674	2.72558	2e-06	1e-06	Yes
AKAP5|9495	74.6867	101.161	201.65	153.142	2.69995	<0.000001	<0.000001	Yes
TRIM58|25893	32.6365	74.9904	87.7853	90.9044	2.68978	9e-06	4e-06	Yes
LOC641298|641298	97.0149	103.82	260.291	236.329	2.683	<0.000001	<0.000001	Yes
C15orf21|283651	62.7218	52.1892	168.006	125.3	2.6786	<0.000001	<0.000001	Yes
CREB3L1|90993	1534.92	1792.38	4107.73	3100.39	2.67619	<0.000001	<0.000001	Yes
LIMS3-LOC440895|100271835	29.7606	65.4645	79.5906	81.7892	2.67436	6e-06	3e-06	Yes
HBA1|3039	133.16	378.224	355.534	697.184	2.66998	0.007077	0.001862	Yes
CCL11|6356	49.9228	51.6708	133.164	152.214	2.66739	1e-06	<0.000001	Yes
WISP3|8838	43.6323	111.891	116.375	225.137	2.66717	0.005779	0.001547	Yes
SCUBE1|80274	22.7185	23.1609	60.4922	51.978	2.66268	<0.000001	<0.000001	Yes
MRAP2|112609	118.667	131.986	315.879	242.69	2.6619	<0.000001	<0.000001	Yes
MT1M|4499	50.171	221.896	133.251	152.183	2.65594	0.003233	0.000895	Yes
ZNF286B|729288	21.4193	24.7321	56.873	55.6316	2.65522	<0.000001	<0.000001	Yes
MFSD4|148808	162.923	163.731	432.346	491.992	2.65368	1e-06	<0.000001	Yes
PA2G4P4|647033	126.64	99.2359	335.76	285.313	2.6513	<0.000001	<0.000001	Yes
FAM22D|728130	42.0504	25.6945	111.352	95.0267	2.64806	<0.000001	<0.000001	Yes
CCL23|6368	11.1543	46.8585	29.4968	37.0175	2.64442	0.004325	0.001186	Yes
SLC26A2|1836	1476.5	2844.58	3898.48	5962.67	2.64035	0.000482	0.000153	Yes
LDHD|197257	132.834	190.352	350.523	281.485	2.6388	<0.000001	<0.000001	Yes
GTF2IRD2B|389524	103.68	89.3908	272.967	229.169	2.63278	<0.000001	<0.000001	Yes
C2orf88|84281	108.343	162.174	284.192	235.663	2.62308	<0.000001	<0.000001	Yes
NR3C2|4306	254.272	201.945	666.936	430.366	2.62293	<0.000001	<0.000001	Yes
PCCA|5095	1032.88	1131.08	2707.92	3671.76	2.62172	3.7e-05	1.5e-05	Yes
C15orf48|84419	1409.71	1368.58	3690.18	2026.54	2.61768	<0.000001	<0.000001	Yes
POU2AF1|5450	110.18	186.051	288.348	322.804	2.61708	7e-06	3e-06	Yes
LEPREL1|55214	150.38	159.719	392.211	362.583	2.60813	<0.000001	<0.000001	Yes
CA8|767	105.581	182.549	275.027	367.874	2.60489	9.2e-05	3.3e-05	Yes
MUC5B|727897	6333.01	13428.4	16484.2	23100.5	2.6029	0.000302	0.0001	Yes
MFSD6L|162387	40.3449	39.6002	104.986	88.626	2.60222	<0.000001	<0.000001	Yes
ADAMDEC1|27299	271.202	272.469	705.254	489.081	2.60048	<0.000001	<0.000001	Yes
WNT4|54361	91.7412	120.491	238.057	365.545	2.59487	0.000299	0.0001	Yes
TPSAB1|7177	238.715	707.794	619.023	781.115	2.59315	0.000586	0.000185	Yes
CHRFAM7A|89832	22.7246	37.5955	58.9062	88.8427	2.59218	0.000341	0.000112	Yes
HMGCS2|3158	2431.97	3702.24	6287.97	8302.77	2.58554	5.9e-05	2.2e-05	Yes
CES3|23491	461.193	493.045	1187.03	724.063	2.57383	<0.000001	<0.000001	Yes
F8A1|8263	248.744	340.766	638.386	626.418	2.56644	<0.000001	<0.000001	Yes
LRMP|4033	36.635	49.8359	94.006	124.385	2.56601	5e-05	1.9e-05	Yes
LOC100170939|100170939	31.6143	27.6777	81.0653	78.7787	2.5642	<0.000001	<0.000001	Yes
STAG3L1|54441	100.838	89.3932	258.138	229.852	2.55992	<0.000001	<0.000001	Yes
LOC407835|407835	128.898	216.299	327.913	326.038	2.54397	2e-06	<0.000001	Yes
FAM167A|83648	53.5437	60.921	136.206	176.429	2.54383	2.9e-05	1.2e-05	Yes
LOC100130932|100130932	97.7803	101.75	248.473	251.056	2.54114	<0.000001	<0.000001	Yes
HLA-J|3137	38.2029	79.7952	96.7703	135.673	2.53307	0.000378	0.000123	Yes
SERTAD4|56256	22.8736	29.1358	57.7653	48.2611	2.52541	<0.000001	<0.000001	Yes
TUBA1A|7846	3253.36	3767.9	8206.55	7813.43	2.52248	<0.000001	<0.000001	Yes
TSPAN1|10103	3875.56	3754.81	9768.77	5828.83	2.52061	<0.000001	<0.000001	Yes
ST6GALNAC6|30815	535.997	669.125	1350	1401.27	2.51867	<0.000001	<0.000001	Yes
DSC3|1825	281.629	542.229	708.507	1103.1	2.51574	0.00091	0.00028	Yes
CHRM1|1128	23.7871	33.9787	59.7523	64.9879	2.51196	3e-06	2e-06	Yes
RPS3A|6189	7546.98	4982.91	18957.4	18067.7	2.51191	<0.000001	<0.000001	Yes
PDE4B|5142	197.649	185.648	495.886	591.811	2.50892	6e-06	3e-06	Yes
CST2|1470	32.0994	82.2201	80.4561	170.383	2.50647	0.015019	0.003717	Yes
TNFSF12-TNFSF13|407977	109.509	144.548	273.652	279.927	2.4989	<0.000001	<0.000001	Yes
CD69|969	48.7105	51.775	121.586	251.194	2.4961	0.00616	0.001633	Yes
CKMT1A|548596	843.327	841.61	2104.27	1620.76	2.49521	<0.000001	<0.000001	Yes
FABP5|2171	347.423	477.538	865.481	871.882	2.49115	1e-06	<0.000001	Yes
CPA3|1359	95.5426	131.473	237.792	202.594	2.48886	<0.000001	<0.000001	Yes
LOC200030|200030	401.152	448.833	996.069	926.875	2.48302	<0.000001	<0.000001	Yes
CCNJL|79616	140.91	110.557	348.94	275.496	2.47633	<0.000001	<0.000001	Yes
TFPI2|7980	28.6435	54.1901	70.913	108.767	2.47571	0.000877	0.000271	Yes
ARL17A|51326	94.1555	94.3795	232.019	221.695	2.46421	<0.000001	<0.000001	Yes
FKBP1AP1|2282	17.8591	21.0155	43.8987	39.1565	2.45805	<0.000001	<0.000001	Yes
NOS2|4843	590.514	979.525	1442.51	1728.16	2.44281	4.8e-05	1.9e-05	Yes
GUSBP3|653188	30.4092	23.7517	74.1323	109.7	2.43782	0.000223	7.7e-05	Yes
BTNL8|79908	124.486	234.656	301.867	361.428	2.4249	9.4e-05	3.4e-05	Yes
RAP1GAP|5909	655.247	809.596	1584.47	1617.6	2.41812	1e-06	<0.000001	Yes
NBPF15|284565	259.453	326.783	625.139	600.077	2.40945	<0.000001	<0.000001	Yes
AGR3|155465	522.28	701.884	1255.07	1124.25	2.40307	<0.000001	<0.000001	Yes
CASP5|838	61.0639	74.6363	146.237	116.995	2.39482	<0.000001	<0.000001	Yes
FLJ42627|645644	39.5003	29.1667	93.9773	101.139	2.37915	1e-06	<0.000001	Yes
LCN2|3934	6723.96	10478.6	15982.5	19186.9	2.37695	6e-05	2.3e-05	Yes
SDHAP3|728609	106.758	100.393	252.482	204.308	2.36499	<0.000001	<0.000001	Yes
HSP90AB2P|391634	87.8096	75.4762	207.148	209.332	2.35906	<0.000001	<0.000001	Yes
LOC151009|151009	266.583	294.599	627.726	681.079	2.35471	5e-06	2e-06	Yes
RAB6C|84084	68.8445	50.4806	162.053	138.894	2.35391	<0.000001	<0.000001	Yes
ACPP|55	80.9002	84.258	190.106	135.351	2.34988	<0.000001	<0.000001	Yes
FAM46C|54855	340.075	326.581	798.399	435.341	2.34772	<0.000001	<0.000001	Yes
ALPI|248	27.845	83.4285	65.1924	139.031	2.34126	0.027286	0.006331	Yes
ANXA2P1|303	130.218	112.093	304.367	279.043	2.33737	<0.000001	<0.000001	Yes
LAMA1|284217	39.9623	56.8086	93.0636	115.401	2.32879	9.3e-05	3.4e-05	Yes
MT1H|4496	41.4028	173.606	96.2594	107.291	2.32495	0.010246	0.002626	Yes
ENTPD8|377841	310.657	765.546	721.952	758.82	2.32395	0.000284	9.6e-05	Yes
CPM|1368	227.992	240.418	527.698	460.057	2.31455	<0.000001	<0.000001	Yes
H3F3C|440093	337.316	209.169	779.097	502.484	2.3097	<0.000001	<0.000001	Yes
RGPD4|285190	155.642	100.094	357.998	272.051	2.30014	<0.000001	<0.000001	Yes
NPIPL3|23117	1191.3	1458.9	2735.16	3496.75	2.29594	0.000111	4e-05	Yes
TPSB2|64499	298.49	587.456	685.258	745.757	2.29575	0.000112	4e-05	Yes
RHBDL2|54933	122.114	126.952	279.602	181.909	2.28968	<0.000001	<0.000001	Yes
SLC35E2|9906	54.2685	49.8263	123.894	95.1762	2.28298	<0.000001	<0.000001	Yes
GNE|10020	1161.81	1262.4	2647.43	2121.66	2.27871	<0.000001	<0.000001	Yes
TBC1D3|729873	251.941	186.661	573.535	482.017	2.27647	<0.000001	<0.000001	Yes
RGPD6|729540	502.589	348.555	1143.11	881.675	2.27445	<0.000001	<0.000001	Yes
ANKRD36B|57730	35.0512	38.7358	79.6351	75.8279	2.27196	<0.000001	<0.000001	Yes
RPS28|6234	872.773	1597.81	1980.94	2572.09	2.26971	0.000491	0.000156	Yes
CLIC3|9022	90.6581	139.417	205.491	362.771	2.26667	0.004846	0.001313	Yes
LOC643387|643387	60.3664	55.5151	136.794	111.994	2.26606	<0.000001	<0.000001	Yes
PF4|5196	28.9235	43.2155	65.4126	165.937	2.26157	0.0426	0.00953	Yes
AHCYL2|23382	1133.36	979.883	2546.4	1718.89	2.24678	<0.000001	<0.000001	Yes
LGALS9B|284194	68.4559	135.793	153.699	162.355	2.24523	0.000126	4.5e-05	Yes
MSTO2P|100129405	92.7982	88.3978	206.815	166.6	2.22865	<0.000001	<0.000001	Yes
FCGR3B|2215	85.1337	228.193	189.662	347.625	2.22782	0.015379	0.003793	Yes
LOC441208|441208	75.2291	53.2283	167.341	289.262	2.22442	0.002831	0.000794	Yes
MLPH|79083	885.107	1230.27	1967.83	1613.65	2.22327	<0.000001	<0.000001	Yes
AGR2|10551	11840.2	14090.4	26290	26089.5	2.2204	5e-06	2e-06	Yes
BCAS4|55653	1270.1	888.027	2812.56	2451.54	2.21443	<0.000001	<0.000001	Yes
MST1P9|11223	28.6966	37.1755	63.5089	95.903	2.21312	0.001057	0.00032	Yes
RPL18A|6142	5010.17	8082.43	11062.7	11606.7	2.20805	5.1e-05	1.9e-05	Yes
CHP2|63928	352.313	626.431	776.724	753.323	2.20465	4.1e-05	1.6e-05	Yes
F3|2152	768.285	811.977	1688.59	1992.79	2.19787	5.1e-05	1.9e-05	Yes
FAM21B|55747	574.178	304.598	1261.58	895.332	2.19719	<0.000001	<0.000001	Yes
UBE2MP1|606551	123.074	110.325	270.155	219.464	2.19506	<0.000001	<0.000001	Yes
PLCL2|23228	92.604	104.366	203.111	114.806	2.19333	<0.000001	<0.000001	Yes
PTGER4|5734	375.59	225.033	821.55	479.494	2.18736	<0.000001	<0.000001	Yes
ABCA12|26154	26.9542	86.7725	58.8658	112.344	2.18392	0.030074	0.006896	Yes
SDR16C5|195814	244.077	371.244	532.297	551.61	2.18086	4.2e-05	1.6e-05	Yes
HLA-DQB2|3120	66.3799	114.618	144.715	161.7	2.1801	0.000165	5.8e-05	Yes
SYTL5|94122	109.957	157.806	238.534	277.154	2.16933	0.000124	4.4e-05	Yes
DUSP4|1846	411.274	749.998	890.718	1102.47	2.16575	0.000608	0.00019	Yes
LYPLA2P1|653639	121.735	96.0119	263.136	208.633	2.16155	<0.000001	<0.000001	Yes
HSPA1L|3305	38.7172	30.216	83.6779	97.8562	2.16126	2.9e-05	1.2e-05	Yes
CDC42EP5|148170	747.487	668.729	1615.24	1219.12	2.16089	<0.000001	<0.000001	Yes
RNF186|54546	338.806	379.183	731.237	685.336	2.15828	3e-06	1e-06	Yes
BTNL3|10917	154.242	192.922	332.46	366.035	2.15544	4.7e-05	1.8e-05	Yes
FAM174B|400451	276.011	256.906	592.751	526.818	2.14756	<0.000001	<0.000001	Yes
CD163L1|283316	77.9286	92.9396	167.332	122.468	2.14724	<0.000001	<0.000001	Yes
ZNF488|118738	44.2037	61.6281	94.8629	87.0933	2.14604	7e-06	3e-06	Yes
LOC284441|284441	116.878	73.2646	250.716	165.094	2.14512	<0.000001	<0.000001	Yes
GTF2H2B|653238	104.123	95.6761	222.932	200.598	2.14105	<0.000001	<0.000001	Yes
TBC1D2|55357	613.856	380.197	1313.81	1001.37	2.14026	<0.000001	<0.000001	Yes
NEU4|129807	114.73	150.506	245.147	235.628	2.13673	1.1e-05	5e-06	Yes
CNTFR|1271	15.4345	32.7959	32.9738	68.885	2.13637	0.02653	0.006166	Yes
EFNA5|1946	61.0453	84.5603	129.958	124.619	2.12888	1.5e-05	7e-06	Yes
NME2P1|283458	195.217	155.055	415.424	397.439	2.12801	1e-06	<0.000001	Yes
FAM157A|728262	16.917	21.8112	35.8616	40.1753	2.11985	7.5e-05	2.8e-05	Yes
NBPF9|400818	240.517	217.05	509.776	470.334	2.1195	1e-06	<0.000001	Yes
CNTN3|5067	16.0655	36.9596	34.0379	38.3839	2.11869	0.001349	0.000397	Yes
CKB|1152	6767.43	8589.74	14337.2	18034.6	2.11856	0.000312	0.000103	Yes
PLA2G10|8399	104.298	148.07	220.861	177.844	2.11759	2e-06	1e-06	Yes
USP2|9099	36.844	41.7763	78.0142	117.401	2.11742	0.001588	0.000462	Yes
KIF4B|285643	18.2715	23.9632	38.6086	35.4939	2.11305	5e-06	3e-06	Yes
RIMS3|9783	99.3527	114.841	209.85	199.059	2.11217	6e-06	3e-06	Yes
SILV|6490	57.0888	38.776	120.306	254.269	2.10735	0.018779	0.004533	Yes
ST6GALNAC2|10610	74.9435	82.219	157.894	163.477	2.10684	1.8e-05	8e-06	Yes
FXYD3|5349	5781.58	4198.92	12176.4	6949.73	2.10606	<0.000001	<0.000001	Yes
RAB43|339122	370.478	360.708	778.017	546.825	2.10003	<0.000001	<0.000001	Yes
FOS|2353	4206.76	3243.45	8830.98	8528.61	2.09924	2e-06	1e-06	Yes
SYTL1|84958	284.557	362.368	595.25	457.259	2.09185	<0.000001	<0.000001	Yes
RPS27|6232	1089.94	879.336	2278.9	2102.48	2.09084	1e-06	<0.000001	Yes
CLEC2D|29121	533.065	329.514	1114.55	921.299	2.09083	<0.000001	<0.000001	Yes
FAM22A|728118	22.8564	13.7394	47.7775	39.6054	2.09033	<0.000001	<0.000001	Yes
TTLL6|284076	23.6997	34.9364	49.5269	51.7324	2.08977	6.5e-05	2.4e-05	Yes
C19orf20|91978	114.222	128.425	238.103	208.976	2.08456	2e-06	1e-06	Yes
CRYM|1428	104.352	139.558	217.24	173.938	2.08181	2e-06	1e-06	Yes
GPR110|266977	29.5644	89.2883	61.3936	83.6028	2.07661	0.013699	0.003434	Yes
C11orf53|341032	36.4288	78.9599	75.5689	91.7545	2.07442	0.001782	0.000517	Yes
GDPD3|79153	125.91	98.6011	260.334	445.905	2.06761	0.004909	0.001327	Yes
SIDT1|54847	213.065	185.129	439.83	290.145	2.06431	<0.000001	<0.000001	Yes
NRG1|3084	14.3488	28.9618	29.4248	33.5409	2.05068	0.00153	0.000447	Yes
DLL1|28514	178.588	125.973	366.142	343.59	2.05021	2e-06	<0.000001	Yes
ITM2A|9452	111.947	101.906	229.476	325.728	2.04985	0.001059	0.00032	Yes
FGFR2|2263	271.873	337.024	555.474	501.425	2.04314	1e-05	4e-06	Yes
GAL3ST2|64090	110.243	100.277	224.589	200.76	2.03722	2e-06	<0.000001	Yes
FAM3D|131177	3847.26	4687.91	7834.1	6496.94	2.03628	3e-06	1e-06	Yes
CFD|1675	325.837	529	663.037	976.584	2.03487	0.003659	0.001007	Yes
POLR2J2|246721	348.78	400.217	708.091	621.242	2.03019	5e-06	2e-06	Yes
BARX2|8538	84.7827	153.487	171.985	145.693	2.02854	9.3e-05	3.4e-05	Yes
FRMD3|257019	29.4494	43.3423	59.728	66.1878	2.02815	0.000236	8.1e-05	Yes
MUC1|4582	2483.69	3237.76	5032.96	4102.73	2.0264	4e-06	2e-06	Yes
LGALS4|3960	15370.5	10267.6	31045.7	16947.6	2.01982	<0.000001	<0.000001	Yes
AGPAT9|84803	106.491	83.4669	214.781	148.263	2.01689	<0.000001	<0.000001	Yes
KIT|3815	129.626	180.523	261.132	256.164	2.01451	7.1e-05	2.7e-05	Yes
MEI1|150365	32.9871	37.1253	66.325	42.2999	2.01064	<0.000001	<0.000001	Yes
TUBB2A|7280	726.01	1193.13	1459.23	1426.96	2.00993	0.000181	6.3e-05	Yes
RAB19|401409	20.9978	14.123	42.1928	26.6179	2.00939	<0.000001	<0.000001	Yes
KLRB1|3820	29.9132	28.1748	60.0873	45.1493	2.00872	<0.000001	<0.000001	Yes
C14orf50|145376	48.4817	50.2076	97.3393	64.1656	2.00775	<0.000001	<0.000001	Yes
OSTalpha|200931	43.2363	123.82	86.6281	138.277	2.0036	0.023273	0.005474	Yes
COCH|1690	113.78	150.196	227.796	300.36	2.00208	0.001172	0.00035	Yes
ARL14|80117	125.024	94.8434	248.988	176.165	1.99151	<0.000001	<0.000001	Yes
ENTPD3|956	16.499	42.1791	32.8333	47.3244	1.99002	0.01245	0.003144	Yes
TRHDE|29953	20.2449	25.5293	40.2116	46.4161	1.98626	0.000372	0.000121	Yes
AKR7L|246181	89.2999	68.2498	177.357	152.75	1.98608	<0.000001	<0.000001	Yes
APOB48R|55911	765.756	630.71	1518.92	1198.57	1.98356	<0.000001	<0.000001	Yes
SULT1B1|27284	123.425	192.824	244.133	183.782	1.97799	1.9e-05	8e-06	Yes
ZC3H12C|85463	156.135	132.392	308.779	166.827	1.97764	<0.000001	<0.000001	Yes
CD55|1604	2425.37	2140.92	4793.82	4065.58	1.97653	1e-06	<0.000001	Yes
PCDHGB6|56100	37.4296	72.2102	73.9592	135.092	1.97596	0.02162	0.005129	Yes
SLC15A2|6565	35.5211	17.6484	70.1554	53.4011	1.97503	<0.000001	<0.000001	Yes
LAMC3|10319	55.6828	99.1891	109.923	159.562	1.97409	0.005624	0.001509	Yes
HIST3H2A|92815	89.0894	133.139	175.481	183.252	1.96972	0.000309	0.000103	Yes
LOC728875|728875	103.397	85.5059	203.299	213.574	1.96619	4.2e-05	1.6e-05	Yes
TNFRSF11B|4982	335.588	670.386	658.554	1067.6	1.96239	0.013755	0.003442	Yes
LRRC37A2|474170	138.408	93.7936	270.707	219.915	1.95587	<0.000001	<0.000001	Yes
GCNT3|9245	1298.27	2079.23	2537.12	2158.5	1.95423	8.9e-05	3.3e-05	Yes
GPA33|10223	3482.88	2649.21	6806.21	4197.02	1.95419	<0.000001	<0.000001	Yes
ATP8A1|10396	503.216	314.303	982.926	698.899	1.95329	<0.000001	<0.000001	Yes
SOX8|30812	108.055	189.193	59.3287	104.801	-1.82129	0.028968	0.006676	Yes
SLC4A3|6508	68.8069	126.433	37.773	52.8021	-1.82159	0.030519	0.006975	Yes
RGS4|5999	84.0201	131.369	46.0913	74.3762	-1.82291	0.01563	0.003834	Yes
THRB|7068	204.845	200.664	112.116	105.113	-1.82708	0.000102	3.7e-05	Yes
CPXM2|119587	292.85	318.013	160.155	220.005	-1.82854	0.001039	0.000315	Yes
XIST|7503	3584.88	6464.43	1958.2	4009.84	-1.8307	0.039501	0.008924	Yes
IRX5|10265	33.5328	56.3536	18.3124	21.4014	-1.83115	0.013607	0.003417	Yes
ABAT|18	799.45	1094.67	434.433	466.28	-1.84021	0.003286	0.000908	Yes
TPM2|7169	3894.16	4271.59	2116.1	1788.76	-1.84026	0.000261	8.9e-05	Yes
HSPH1|10808	5740.54	3012.22	3116.43	1913.81	-1.84202	<0.000001	<0.000001	Yes
TNS1|7145	2805.05	3126.31	1518.96	1719.92	-1.84669	0.000594	0.000187	Yes
TNFRSF19|55504	135.326	213.892	73.1688	133.56	-1.84951	0.01761	0.004281	Yes
CNTNAP2|26047	427.91	509.7	231.279	276.77	-1.85019	0.001193	0.000355	Yes
APOLD1|81575	1166.35	1678.44	628.165	1104.5	-1.85676	0.010141	0.002604	Yes
GABRE|2564	562.036	549.82	301.647	258.536	-1.86323	5.1e-05	1.9e-05	Yes
HOXA4|3201	51.1074	42.1858	27.4216	22.483	-1.86376	2e-06	1e-06	Yes
POU5F1B|5462	204.501	195.143	109.525	108.103	-1.86717	6e-05	2.3e-05	Yes
STMN3|50861	1221.17	1440.84	653.921	787.662	-1.86746	0.000982	0.000298	Yes
KCNH8|131096	146.073	138.049	77.936	71.9136	-1.87427	3.5e-05	1.4e-05	Yes
SLC2A12|154091	421.348	387.327	224.782	200.995	-1.87447	2.1e-05	9e-06	Yes
LOC151162|151162	4853.38	3089.4	2587.91	1016.75	-1.8754	<0.000001	<0.000001	Yes
VAV2|7410	1837.33	751.674	979.367	620.969	-1.87604	<0.000001	<0.000001	Yes
RPL19P12|100129424	125.729	115.355	66.8209	65.373	-1.88158	2.9e-05	1.2e-05	Yes
CRYAB|1410	281.255	321.474	149.463	159.317	-1.88177	0.000446	0.000143	Yes
SALL4|57167	95.0446	98.0906	50.4751	47.4002	-1.883	9e-05	3.3e-05	Yes
ZMAT1|84460	96.8334	154.487	51.4005	60.6132	-1.8839	0.008124	0.002118	Yes
PDZK1|5174	55.8567	94.7252	29.5876	35.3464	-1.88784	0.013852	0.003459	Yes
ZNF300|91975	49.387	88.9428	26.1387	37.3755	-1.88942	0.019703	0.004723	Yes
ZNF682|91120	38.0107	38.5353	20.0956	18.5118	-1.89149	6.5e-05	2.5e-05	Yes
KIAA1274|27143	1210.03	718.896	639.564	525.844	-1.89195	<0.000001	<0.000001	Yes
LGR5|8549	2445.43	2239.58	1291.51	1245.81	-1.89346	2.1e-05	9e-06	Yes
PTGIS|5740	335.199	441.56	176.788	240.902	-1.89605	0.00263	0.000742	Yes
MAP7D2|256714	272.329	381.989	143.087	254.844	-1.90323	0.00694	0.00183	Yes
KCNMB4|27345	167.341	211.766	87.7179	100.639	-1.90772	0.001244	0.000369	Yes
ADRA2C|152	125.478	152.405	65.7476	106.396	-1.90849	0.00221	0.000631	Yes
FGF14|2259	33.315	46.0565	17.4525	23.5146	-1.9089	0.002588	0.000733	Yes
DMD|1756	332.273	317.283	173.59	164.324	-1.91413	2.8e-05	1.2e-05	Yes
SORBS1|10580	1542.34	1393.12	804.21	593.048	-1.91783	4e-06	2e-06	Yes
PFDN4|5203	706.87	386.148	368.364	253.063	-1.91895	<0.000001	<0.000001	Yes
ZFHX4|79776	72.271	85.4014	37.6596	52.7434	-1.91906	0.001106	0.000331	Yes
CYP4F3|4051	314.37	331.258	163.556	139.205	-1.92209	7.3e-05	2.7e-05	Yes
NEXN|91624	301.895	313.722	156.703	171.406	-1.92654	0.00012	4.3e-05	Yes
GPR155|151556	350.452	612.43	181.694	217.682	-1.92881	0.012801	0.003226	Yes
CYP4F2|8529	240.64	438.837	124.489	170.378	-1.93303	0.017309	0.004216	Yes
GNG4|2786	1200.42	1187.85	620.615	882.477	-1.93425	0.000199	6.9e-05	Yes
OSR1|130497	39.1124	59.6371	20.1032	24.4094	-1.94558	0.004505	0.001233	Yes
NGFR|4804	107.03	215.234	54.9971	79.0107	-1.9461	0.029094	0.006683	Yes
LASS4|79603	135.327	168.552	69.4066	88.1305	-1.94977	0.000886	0.000273	Yes
PLAG1|5324	101.815	93.7931	51.9478	60.5475	-1.95996	2.5e-05	1e-05	Yes
PACSIN3|29763	502.265	380.465	256	217.321	-1.96197	<0.000001	<0.000001	Yes
SLC6A6|6533	3690.09	2636.01	1876.64	1306.7	-1.96633	<0.000001	<0.000001	Yes
PROX1|5629	285.924	277.044	145.296	114.717	-1.96787	9e-06	4e-06	Yes
ST6GAL1|6480	3973.21	3053.74	2010.18	1457.17	-1.97655	<0.000001	<0.000001	Yes
ISM1|140862	92.4985	135.72	46.7975	83.2451	-1.97657	0.006149	0.001633	Yes
MAPK8IP2|23542	123.135	244.312	62.2921	76.2892	-1.97674	0.021728	0.005146	Yes
NES|10763	1309.04	1189.96	660.099	559.803	-1.98309	3e-06	2e-06	Yes
RIMBP2|23504	67.3016	114.016	33.7481	75.1038	-1.99424	0.01906	0.004593	Yes
AZGP1|563	2078.29	2349.15	1042.01	979.041	-1.99449	0.000112	4e-05	Yes
XPNPEP2|7512	417.161	789.823	208.765	326.936	-1.99823	0.019235	0.004619	Yes
CPA6|57094	76.084	136.878	37.9214	50.8039	-2.00636	0.012245	0.003098	Yes
PALM3|342979	104.859	159.563	52.0653	87.4104	-2.014	0.005345	0.00144	Yes
PABPC1L|80336	580.956	620.415	288.287	229.905	-2.0152	2.8e-05	1.2e-05	Yes
RBPMS2|348093	74.8861	129.706	37.1588	45.5157	-2.0153	0.008177	0.002127	Yes
SYP|6855	95.8385	201.704	47.4041	39.5342	-2.02173	0.022443	0.005306	Yes
KCNMB1|3779	193.706	356.052	95.7481	115.39	-2.02308	0.01222	0.003097	Yes
NXPH3|11248	96.2935	114.884	47.343	68.5691	-2.03395	0.000451	0.000145	Yes
CYP2B6|1555	826.709	1448.32	406.41	482.587	-2.03418	0.008213	0.002132	Yes
SPTBN5|51332	191.163	359.666	93.9179	167.093	-2.03543	0.018515	0.004485	Yes
APCDD1|147495	2633.9	4927.08	1285.17	2517.21	-2.04946	0.019124	0.004601	Yes
DPP10|57628	52.2249	109.342	25.3213	49.2638	-2.06249	0.029084	0.006683	Yes
PRSS33|260429	196.78	384.774	95.2921	299.388	-2.06502	0.044364	0.009909	Yes
FBXO17|115290	98.0957	148.308	47.2581	54.2068	-2.07574	0.00198	0.00057	Yes
TMEM150C|441027	137.069	236.585	66.0199	65.999	-2.07618	0.005544	0.00149	Yes
LOC100127888|100127888	235.97	296.257	113.421	129.979	-2.08047	0.000299	0.0001	Yes
C6orf123|26238	62.5992	65.9903	29.9496	26.643	-2.09015	1.5e-05	7e-06	Yes
MEX3A|92312	494.519	396.696	236.507	183.122	-2.09093	<0.000001	<0.000001	Yes
KCNH2|3757	512.71	569.019	244.304	257.099	-2.09866	4.6e-05	1.8e-05	Yes
SFRP2|6423	2531.66	4287.53	1202.8	2252.15	-2.1048	0.008497	0.002202	Yes
PTPRO|5800	1531.96	1669.13	727.678	714.29	-2.10527	2.8e-05	1.2e-05	Yes
JPH2|57158	161.223	235.541	76.5644	93.3527	-2.10572	0.001502	0.00044	Yes
DGKG|1608	68.7309	57.507	32.6046	32.615	-2.10801	<0.000001	<0.000001	Yes
COMP|1311	890.56	1814.13	421.561	955.763	-2.11253	0.027926	0.006458	Yes
CHRDL1|91851	266.556	510.411	125.932	204.484	-2.11666	0.014058	0.003498	Yes
NR0B2|8431	100.299	109.75	47.3675	71.3031	-2.11746	0.000112	4e-05	Yes
LRRC2|79442	162.613	135.784	76.7702	56.1556	-2.11817	<0.000001	<0.000001	Yes
THBS4|7060	371.687	684.64	174.137	398.291	-2.13446	0.01648	0.004021	Yes
LMOD1|25802	900.663	1558.12	421.437	506.682	-2.13712	0.005034	0.001359	Yes
TMEM198|130612	153.97	180.708	71.6851	52.976	-2.14787	3.8e-05	1.5e-05	Yes
FREM2|341640	182.199	257.228	83.6592	120.619	-2.17787	0.000973	0.000296	Yes
MAOB|4129	294.565	631.123	135.11	237.308	-2.18018	0.022849	0.005384	Yes
ETNK2|55224	108.946	163.802	49.9639	45.4178	-2.18049	0.000947	0.00029	Yes
CILP2|148113	75.5204	121.529	34.609	63.6863	-2.1821	0.004689	0.00128	Yes
CEL|1056	1644.34	3514.99	750.097	1529.48	-2.19216	0.024862	0.005813	Yes
NRXN3|9369	199.784	262.524	90.2005	108.399	-2.21489	0.000237	8.1e-05	Yes
DRD2|1813	149.1	273.427	67.1739	203.769	-2.21962	0.020649	0.004924	Yes
HSPB8|26353	303.412	536.409	136.532	180.014	-2.22228	0.004845	0.001313	Yes
ZFP28|140612	73.0134	67.3976	32.8524	28.5996	-2.22247	<0.000001	<0.000001	Yes
SEPT3|55964	76.6755	120.305	34.3245	45.9206	-2.23384	0.001537	0.000448	Yes
PRELP|5549	649.911	868.815	289.998	523.499	-2.24109	0.000718	0.000224	Yes
PART1|25859	46.0096	76.8302	20.5142	26.5024	-2.24282	0.003233	0.000895	Yes
HOXA2|3199	58.9285	60.7639	26.2211	23.0474	-2.24737	2e-06	1e-06	Yes
SPEG|10290	170.004	237.629	74.3863	103.097	-2.28542	0.000418	0.000135	Yes
FBXO2|26232	237.722	391.025	103.909	253.999	-2.2878	0.005992	0.001598	Yes
SLC13A3|64849	180.491	291.766	78.8692	150.356	-2.28848	0.003092	0.000862	Yes
HAND2|9464	74.1116	96.1383	32.1888	43.1901	-2.3024	0.000148	5.2e-05	Yes
THSD1P1|374500	372.418	316.583	161.558	102.013	-2.30517	<0.000001	<0.000001	Yes
ODAM|54959	143.123	297.994	62.0751	85.8451	-2.30565	0.01205	0.003059	Yes
HSPB7|27129	215.43	335.061	93.4139	142.855	-2.30619	0.001336	0.000394	Yes
C5orf23|79614	76.3149	164.215	33.0397	65.9551	-2.30979	0.018702	0.004523	Yes
PIWIL1|9271	136.384	252.635	58.6874	174.293	-2.3239	0.01541	0.003793	Yes
LOC100190940|100190940	412.052	399.824	176.426	251.858	-2.33556	3e-06	1e-06	Yes
PLN|5350	231.434	394.627	98.593	120.668	-2.34736	0.00216	0.000618	Yes
SYNC|81493	204.025	295.225	86.7373	90.4421	-2.35222	0.000312	0.000103	Yes
PSD|5662	139.487	239.013	58.981	93.6211	-2.36495	0.002701	0.00076	Yes
SYNPO2|171024	1428.46	2498.98	597.703	808.213	-2.38991	0.002495	0.000709	Yes
GDPD5|81544	1061.42	770.594	442.067	460.212	-2.40103	<0.000001	<0.000001	Yes
PCDHGB2|56103	63.1816	117.836	26.3039	33.4098	-2.40199	0.003635	0.001003	Yes
PHYHIPL|84457	103.175	198.6	42.9464	158.389	-2.40241	0.022699	0.005357	Yes
MLXIPL|51085	1266.92	1565.92	520.386	428.286	-2.43457	1.4e-05	6e-06	Yes
ACTG2|72	4430.4	9928.47	1806.27	3129.34	-2.45278	0.015448	0.003796	Yes
SBK1|388228	222.939	225.962	90.2295	104.408	-2.4708	<0.000001	<0.000001	Yes
ISM2|145501	79.8379	199.941	32.1075	80.3762	-2.48658	0.032775	0.007478	Yes
VENTX|27287	100.511	200.692	40.0515	124.921	-2.50955	0.013976	0.003484	Yes
ABCC2|1244	159.884	320.62	63.1531	141.703	-2.53169	0.008017	0.002098	Yes
CNN1|1264	1786.39	3362.49	696.093	1046.6	-2.56631	0.003051	0.000853	Yes
OR51E1|143503	145.429	342.786	54.7086	66.0481	-2.65824	0.012903	0.003246	Yes
LMO3|55885	79.2583	192.611	29.2841	43.4966	-2.70653	0.014418	0.003581	Yes
KRT23|25984	2437.52	6921.13	896.095	1298.48	-2.72016	0.03513	0.007989	Yes
ATP1A2|477	54.0435	119.674	19.8537	39.9071	-2.72209	0.009721	0.00251	Yes
ST6GAL2|84620	119.71	182.644	43.8385	75.8114	-2.73071	0.000271	9.2e-05	Yes
TMPRSS5|80975	61.5501	160.279	22.2458	39.0266	-2.76682	0.02103	0.005006	Yes
NPTXR|23467	201.258	240.678	72.5689	93.6484	-2.77334	3e-06	1e-06	Yes
CYP1B1|1545	266.263	481.613	95.7422	123.631	-2.78104	0.00108	0.000325	Yes
HSPB6|126393	477.063	856.463	170.643	261.493	-2.79568	0.001106	0.000331	Yes
BRSK2|9024	142.477	201.586	49.8321	69.7396	-2.85913	4.1e-05	1.6e-05	Yes
FZD10|11211	311.979	829.097	105.457	512.318	-2.95835	0.040866	0.009202	Yes
MYH11|4629	10889.7	22740.5	3678.99	7069.02	-2.95998	0.003748	0.00103	Yes
INHBB|3625	324.407	528.774	99.1901	111.283	-3.27056	7.7e-05	2.8e-05	Yes
CAPN6|827	606.912	1599.58	182.157	260.28	-3.33181	0.01184	0.003012	Yes
SOX2|6657	107.82	280.79	31.9013	101.876	-3.37979	0.014799	0.003669	Yes
COL9A3|1299	714.027	1497.58	211.224	397.279	-3.38042	0.001918	0.000555	Yes
DES|1674	7419.08	15916.1	2179.84	4672.52	-3.4035	0.002523	0.000716	Yes
F10|2159	219.381	400.293	63.6772	80.7527	-3.4452	0.000295	9.9e-05	Yes
SYNM|23336	1198.79	2443.67	342.909	662.529	-3.49596	0.001251	0.00037	Yes
NKD1|85407	1585.26	2314.89	447.543	784.237	-3.54214	1.1e-05	5e-06	Yes
NOTUM|147111	2368.07	6971.2	658.977	2419.05	-3.59356	0.025906	0.006042	Yes
PIPOX|51268	213.896	549.834	59.307	109.029	-3.60658	0.008037	0.002099	Yes
PLIN4|729359	382.094	956.495	104.751	298.637	-3.64763	0.007996	0.002096	Yes
PPP2R2C|5522	153.532	277.438	41.1808	75.4587	-3.72824	0.0002	7e-05	Yes
CES1|1066	1168.89	4048.62	305.506	460.214	-3.82607	0.041453	0.009304	Yes
PLIN1|5346	101.533	345.38	25.5125	85.5677	-3.97973	0.041077	0.009235	Yes
PCP4|5121	108.6	177.584	25.8731	58.5128	-4.1974	3e-05	1.2e-05	Yes
IGF2|3481	27642.9	84763.2	6305.83	24472.9	-4.38371	0.020093	0.004808	Yes
SLC14A1|6563	497.08	1367.76	112.433	474.438	-4.42111	0.010682	0.002732	Yes
FREM1|158326	627.625	1061.22	138.451	236.036	-4.53318	2.1e-05	9e-06	Yes
CASQ2|845	89.5783	205.809	17.9237	37.7954	-4.99777	0.001092	0.000328	Yes
CPLX2|10814	240.049	673.728	38.8572	109.66	-6.17773	0.004792	0.001303	Yes
ADIPOQ|9370	151.824	589.82	24.3828	92.3075	-6.2267	0.03931	0.008896	Yes
F7|2155	77.5364	259.012	12.2855	28.028	-6.31121	0.015721	0.003849	Yes
WIF1|11197	151.311	552.954	21.3286	79.0406	-7.09429	0.024886	0.005813	Yes
CHRNB2|1141	63.9118	263.464	6.91722	16.0972	-9.23951	0.038004	0.008614	Yes
AP3B2|8120	62.7287	249.387	6.37586	12.5835	-9.83848	0.028939	0.006676	Yes
TSIX|9383	637.415	2412.33	57.278	176.067	-11.1284	0.021068	0.005007	Yes
